# Supplementary material for: Terroir Dynamics: Impact of Vineyard and Canopy Treatment with Chitosan on Anthocyanins, Phenolics, and Volatile and Sensory Profiles of Pinot Noir Wines from South Tyrol
Source: Molecules. 2024 Apr 23;29(9):1916. doi: 10.3390/molecules29091916 (PMC11085818; doi:10.3390/molecules29091916)
Supplement: Supplementary file 1 [file molecules-29-01916-s001.zip]

Archive with 2 entries (2 files):
- Supporting Information _File S1.pdf
- supporting information file S2.xlsx
